# Supplementary material for: Time-to-Treatment of Oral Cancer and Potentially Malignant Oral Disorders: Findings in Malaysian Public Healthcare
Source: Dent J (Basel). 2022 Oct 24;10(11):199. doi: 10.3390/dj10110199 (PMC9689072; doi:10.3390/dj10110199)
Supplement: Supplementary file 1 [file dentistry-10-00199-s001.zip]

Archive with 2 entries (2 files):
- Supplemental Table S1.pdf
- Supplemental Table S2.pdf
